# Supplementary material for: Transcriptome-scale homoeolog-specific transcript assemblies of bread wheat
Source: BMC Genomics. 2012 Sep 19;13:492. doi: 10.1186/1471-2164-13-492 (PMC3505470; doi:10.1186/1471-2164-13-492)
Supplement: Additional file 2 — Table S2. Is a table showing the comparison of assembled wheat sequences to the OM data set. [file 1471-2164-13-492-S2.xls]

## Sheet: Sheet1
Supplementary Table 2: Comparison of assembled contigs to the OM set. For each of 65 clusters, putative homoeologs to the OM sequences were identified. The %ID as well as the outcome of the chimera test described in Methods are shown in the last two columns.
Cluster	Genome	Mochida et al. sequence length	Contig name	Contig length	Alignment length	Mismatches	% identity	Chimera test
1	A	696	KukriC126_3	584	523	1	99.62	Passed
1	B	701	KukriC126_7	359	281	0	100	Passed
1	D	686	KukriC126_1	803	686	2	98.69	Failed
2	A	681	KukriC202_7	1049	682	0	99.85	Passed
2	B	686	KukriC202_17	898	687	0	99.85	Passed
2	D	687	KukriC202_50	784	686	1	99.85	Passed
3	A	627	KukriC7095_3	554	351	1	99.43	Passed
3	B	621	KukriC7095_1	472	327	0	99.69	Passed
3	D	626	Failed hit to D
4	A	873	KukriC591_8	721	283	1	99.65	Passed
4	B	872	KukriC591_4	564	237	0	100	Passed
4	D	873	KukriC591_11	641	305	2	99.34	Passed
5	A	839	KukriC105_17	1033	840	0	99.88	Passed
5	B	837	KukriC105_10	961	837	3	99.64	Passed
5	D	843	KukriC1936_20	710	561	1	99.82	Passed
6	A	730	KukriC268_26	765	619	0	100	Passed
6	B	756	KukriC268_8	317	311	2	99.36	Passed
6	D	749	KukriC268_5	1074	749	0	100	Passed
7	A	743	KukriC641_8	1079	734	1	99.86	Passed
7	B	707	KukriC641_15	335	332	3	99.1	Passed
7	D	744	KukriC641_3	712	573	2	99.65	Passed
8	A	711	KukriC1351_2	595	594	3	99.49	Failed
8	B	708	KukriC1351_1	602	604	2	99.34	Passed
8	D	708	KukriC1351_7	542	528	2	99.43	Failed
9	A	429	KukriC3024_4	682	429	1	99.77	Passed
9	B	446	KukriC3024_2	1102	446	0	100	Passed
9	D	436	KukriC3024_1	1236	436	0	100	Passed
10	A	1053	KukriC1277_5	1259	996	0	100	Passed
10	B	1048	KukriC1277_9	468	461	2	99.57	Passed
10	D	1050	KukriC1277_4	1244	1051	0	99.9	Passed
11	A	704	KukriC2451_5	1097	392	2	98.98	Passed
11	B	702	KukriC2451_4	309	256	0	100	Passed
11	D	691	KukriC2451_2	490	439	3	99.32	Failed
12	A	568	KukriC4379_3	615	568	4	99.12	Failed
12	B	566	KukriC4379_2	678	566	5	99.12	Failed
12	D	565	KukriC4379_1	863	565	0	100	Passed
13	A	634	Failed hit to A
13	B	634	Failed hit to B
13	D	634	KukriC9340_2	467	392	1	99.74	Passed
14	A	721	KukriC4957_6	517	464	0	100	Passed
14	B	731	KukriC4957_4	880	731	2	99.73	Passed
14	D	732	KukriC4957_2	911	731	2	99.45	Passed
15	A	1205	KukriC4004_3	1090	1083	12	98.25	Failed
15	B	1197	Failed hit to B
15	D	1201	KukriC4004_5	485	473	1	99.37	Passed
16	A	538	KukriC8676_2	364	229	0	100	Passed
16	B	552	KukriC8676_1	827	549	0	99.64	Failed
16	D	503	KukriC8676_3	556	380	0	99.47	Passed
17	A	513	KukriC5079_4	915	513	1	99.61	Passed
17	B	512	KukriC5079_1	1000	512	2	99.61	Passed
17	D	512	KukriC5079_5	555	478	0	100	Passed
18	A	745	KukriC526_1	794	746	2	99.6	Passed
18	B	744	KukriC526_7	817	745	0	99.87	Passed
18	D	744	KukriC526_11	540	466	4	98.28	Failed
19	A	729	KukriC7685_1	457	375	0	100	Passed
19	B	723	KukriC7685_2	468	384	1	99.74	Passed
19	D	725	KukriC7685_3	437	370	0	100	Passed
20	A	630	KukriC6637_3	926	606	3	99.5	Passed
20	B	634	Failed hit to B
20	D	630	KukriC6637_7	279	279	1	99.64	Passed
21	A	994	KukriC3799_2	326	287	2	99.3	Passed
21	B	1012	Failed hit to B
21	D	1019	KukriC3799_5	676	674	3	99.41	Failed
22	A	762	KukriC61_229	272	230	0	99.57	Passed
22	B	789	KukriC61_38	478	358	0	100	Passed
22	D	791	KukriC61_53	539	506	0	100	Passed
23	A	745	KukriC1739_1	889	745	2	99.73	Passed
23	B	747	KukriC1739_4	701	591	3	99.49	Passed
23	D	750	KukriC1739_5	252	237	0	100	Passed
24	A	650	KukriC38_13	1385	650	1	99.85	Passed
24	B	646	KukriC38_51	1029	646	0	100	Passed
24	D	648	KukriC38_31	579	537	1	99.44	Passed
25	A	708	KukriC1241_11	565	420	0	100	Passed
25	B	707	KukriC1241_5	1037	707	0	100	Passed
25	D	707	KukriC1241_4	1285	707	0	100	Passed
26	A	598	KukriC2274_3	565	548	2	99.27	Passed
26	B	601	KukriC2274_4	950	463	0	100	Passed
26	D	598	KukriC2274_2	887	598	0	100	Passed
27	A	810	KukriC5_255	636	630	2	99.68	Passed
27	B	809	KukriC5_217	1259	810	3	99.38	Passed
27	D	809	KukriC5_70	1547	809	0	100	Passed
28	A	1005	KukriC741_3	919	846	3	98.94	Passed
28	B	996	KukriC741_22	376	354	2	99.44	Passed
28	D	999	KukriC741_10	364	359	2	99.44	Failed
29	A	847	KukriC1_9179	1023	847	0	100	Passed
29	B	852	KukriC1_8857	387	307	0	100	Passed
29	D	863	KukriC1_18786	556	357	2	99.44	Passed
30	A	637	KukriC9_8	865	637	0	100	Passed
30	B	669	KukriC9_124	520	375	0	100	Passed
30	D	651	KukriC9_110	744	651	1	99.69	Passed
31	A	789	KukriC9341_2	637	443	5	98.87	Failed
31	B	772	KukriC9341_3	289	289	1	99.65	Passed
31	D	800	KukriC9341_1	605	413	0	100	Passed
32	A	741	Failed hit to A
32	B	735	KukriC1184_2	1256	284	1	99.65	Passed
32	D	747	KukriC1184_9	301	303	0	99.34	Passed
33	A	807	KukriC296_7	796	349	1	99.43	Passed
33	B	818	KukriC296_9	824	774	2	99.74	Passed
33	D	831	KukriC296_4	833	733	1	99.73	Passed
34	A	1006	KukriC2226_2	690	604	1	99.83	Passed
34	B	1006	Failed hit to B
34	D	1003	KukriC2226_1	1106	799	7	99.12	Failed
35	A	1086	KukriC260_1	1117	1086	0	99.91	Passed
35	B	1090	KukriC260_3	1217	1091	3	99.63	Passed
35	D	1084	KukriC260_4	1155	1081	0	100	Passed
36	A	1707	KukriC42_51	298	250	2	99.2	Passed
36	B	1662	KukriC42_4	2040	1200	0	99.75	Failed
36	D	1674	KukriC42_12	516	511	2	99.61	Passed
37	A	806	KukriC234_24	388	319	1	99.69	Passed
37	B	818	KukriC234_4	750	701	3	99.43	Passed
37	D	821	KukriC234_11	449	417	2	99.52	Passed
38	A	1127	KukriC975_2	1058	1008	9	99.01	Failed
38	B	1127	KukriC975_3	1158	1041	1	99.9	Passed
38	D	1128	KukriC975_1	1198	474	0	99.79	Failed
39	A	1684	KukriC42_4	2040	448	1	99.78	Failed
39	B	1633	KukriC42_16	641	635	6	98.74	Passed
39	D	1651	KukriC42_12	516	510	2	99.61	Passed
40	A	652	KukriC325_2	786	646	6	98.61	Failed
40	B	653	KukriC325_17	422	384	0	100	Passed
40	D	653	KukriC325_13	610	345	0	100	Passed
41	A	979	KukriC553_1	1246	979	0	100	Passed
41	B	997	KukriC553_6	1154	997	0	100	Passed
41	D	982	KukriC553_3	1292	981	3	99.69	Failed
42	A	585	KukriC2695_14	435	242	0	99.59	Passed
42	B	585	KukriC2695_2	463	371	2	99.46	Passed
42	D	582	KukriC2695_3	505	439	0	100	Passed
43	A	902	KukriC271_8	1033	663	3	99.4	Failed
43	B	915	KukriC271_10	926	756	1	99.87	Passed
43	D	899	KukriC271_13	1208	890	10	98.31	Failed
44	A	1041	KukriC1_8243	1110	1022	0	99.9	Passed
44	B	1042	KukriC3650_2	503	448	0	100	Passed
44	D	1035	KukriC1_3515	1081	1033	0	99.9	Passed
45	A	786	KukriC1458_5	562	414	1	99.76	Passed
45	B	771	KukriC1458_3	574	390	3	99.23	Passed
45	D	778	KukriC1458_7	361	240	1	99.17	Failed
46	A	636	KukriC324_6	632	627	2	99.68	Passed
46	B	639	KukriC324_2	670	556	0	100	Passed
46	D	633	KukriC324_3	776	357	1	99.72	Failed
47	A	1832	KukriC115_11	1508	1292	14	98.53	Failed
47	B	1810	KukriC115_2	1218	981	0	99.8	Passed
47	D	1788	KukriC115_1	1614	1331	5	99.55	Passed
48	A	534	KukriC1_252	575	534	4	99.25	Passed
48	B	533	KukriC1_307	534	390	0	100	Passed
48	D	513	KukriC1_6415	510	487	1	99.79	Passed
49	A	1205	KukriC54_16	1249	1190	1	99.58	Passed
49	B	1207	KukriC54_14	1296	1200	8	99.33	Failed
49	D	1208	KukriC54_1	1270	287	1	99.65	Failed
50	A	1410	KukriC5_19	2128	1411	0	99.93	Passed
50	B	1411	KukriC5_6	2285	1411	2	99.86	Passed
50	D	1381	KukriC5_38	2336	1382	4	99.57	Passed
51	A	958	KukriC200_9	926	555	1	99.82	Passed
51	B	957	KukriC200_47	488	276	0	99.28	Passed
51	D	958	KukriC200_36	562	317	1	99.68	Passed
52	A	475	KukriC1_2170	460	328	0	100	Passed
52	B	471	KukriC1_265	519	375	0	100	Passed
52	D	471	KukriC1_373	507	410	1	99.76	Passed
53	A	664	KukriC4095_2	829	665	1	99.7	Passed
53	B	665	KukriC4095_3	610	502	0	100	Passed
53	D	667	KukriC4095_1	789	571	0	100	Passed
54	A	928	KukriC412_9	791	432	0	100	Passed
54	B	928	KukriC412_2	1365	928	2	99.78	Passed
54	D	931	KukriC412_1	1337	931	0	100	Passed
55	A	763	KukriC350_8	426	401	4	99	Passed
55	B	766	KukriC350_3	957	765	5	99.35	Failed
55	D	764	KukriC350_7	453	279	0	100	Passed
56	A	700	KukriC220_4	1948	702	0	99.72	Passed
56	B	706	KukriC220_8	860	706	0	99.86	Passed
56	D	705	KukriC220_2	2067	705	1	99.72	Passed
57	A	646	Failed hit to A
57	B	631	KukriC1990_4	689	589	1	99.83	Passed
57	D	628	KukriC1990_1	940	628	0	100	Passed
58	A	709	KukriC137_4	501	282	0	100	Passed
58	B	706	KukriC137_12	810	707	0	99.86	Passed
58	D	707	KukriC137_19	570	537	3	99.44	Passed
59	A	652	KukriC178_13	1390	622	0	100	Passed
59	B	664	KukriC178_9	1145	664	0	99.7	Passed
59	D	649	KukriC178_23	1012	608	0	100	Passed
60	A	680	KukriC574_3	2000	680	0	100	Passed
60	B	677	KukriC574_4	1493	678	3	99.41	Passed
60	D	678	KukriC574_2	1967	678	0	100	Passed
61	A	721	KukriC9_115	536	418	0	99.28	Passed
61	B	717	KukriC9_98	780	714	1	99.86	Passed
61	D	720	KukriC9_53	806	702	0	99.86	Passed
62	A	791	KukriC4190_8	1528	791	0	99.87	Passed
62	B	793	KukriC4190_4	1258	789	0	99.87	Passed
62	D	794	KukriC4190_7	907	557	0	100	Passed
63	A	931	KukriC13_5	1175	926	0	100	Passed
63	B	925	KukriC13_1	1020	925	0	99.89	Passed
63	D	925	KukriC13_4	897	801	0	99.88	Passed
64	A	992	KukriC1_22480	494	462	1	99.57	Passed
64	B	1005	KukriC1_704	1109	993	0	99.9	Passed
64	D	992	KukriC1_1113	1258	981	0	99.9	Passed
65	A	1208	KukriC5021_1	1252	1027	2	99.81	Passed
65	B	1217	KukriC5021_2	427	311	2	99.36	Passed
65	D	1210	KukriC5021_3	491	491	0	100	Passed
