# Supplementary material for: Transcriptome-scale homoeolog-specific transcript assemblies of bread wheat
Source: BMC Genomics. 2012 Sep 19;13:492. doi: 10.1186/1471-2164-13-492 (PMC3505470; doi:10.1186/1471-2164-13-492)
Supplement: Additional file 3 — Table S3. Is a table containing statistics of the Gene Ontology characterisation of the. [file 1471-2164-13-492-S3.xls]

## Sheet: Sheet1
Supplementary Table 3: GO analysis of wheat contigs. The number of molecular function GO terms in wheat is shown in Column 4 (for comparison, rice numbers are in Column 2). Column 5 shows the relative number of wheat genes, normalized to the total number of genes annotated with GO terms (for rice, see Column 3). The ratio of these normalized values, i.e. the relative enrichment in wheat compared …
GO term	Number of rice GO terms	% of rice genes	Number of wheat GO terms	% of wheat genes	wheat relative to rice	Category
GO:0009606	1	0.00546239	11	0.0171685	3.14303	tropism
GO:0003774	96	0.52439	984	1.5358	2.92873	motor activity
GO:0040029	22	0.120173	211	0.329322	2.74041	regulation of gene expression, epigenetic
GO:0006091	77	0.420604	550	0.858423	2.04093	generation of precursor metabolites and energy
GO:0006259	192	1.04878	1279	1.99622	1.90338	DNA metabolic process
GO:0015979	39	0.213033	258	0.402678	1.89021	photosynthesis
GO:0008135	127	0.693724	820	1.27983	1.84487	translation factor activity, nucleic acid binding
GO:0005764	5	0.027312	32	0.0499446	1.82867	lysosome
GO:0005794	413	2.25597	2415	3.76926	1.67079	Golgi apparatus
GO:0005856	142	0.77566	822	1.28295	1.65401	cytoskeleton
GO:0003682	30	0.163872	172	0.268452	1.63818	chromatin binding
GO:0040007	124	0.677337	705	1.10034	1.62451	growth
GO:0006139	394	2.15218	2224	3.47115	1.61285	nucleobase, nucleoside, nucleotide and nucleic acid metabolic process
GO:0003723	450	2.45808	2506	3.91129	1.5912	RNA binding
GO:0004871	282	1.54039	1533	2.39266	1.55328	signal transducer activity
GO:0009056	581	3.17365	3153	4.9211	1.55061	catabolic process
GO:0005575	18	0.098323	96	0.149834	1.52389	cellular_component
GO:0005777	68	0.371443	358	0.558755	1.50428	peroxisome
GO:0005975	345	1.88453	1801	2.81094	1.49159	carbohydrate metabolic process
GO:0007154	76	0.415142	388	0.605578	1.45873	cell communication
GO:0016043	792	4.32621	4035	6.2977	1.45571	cellular component organization
GO:0009579	652	3.56148	3278	5.1162	1.43654	thylakoid
GO:0005622	489	2.67111	2456	3.83325	1.43508	intracellular
GO:0009536	1272	6.94816	6323	9.86874	1.42034	plastid
GO:0006412	534	2.91692	2538	3.96123	1.35802	translation
GO:0005829	355	1.93915	1642	2.56278	1.3216	cytosol
GO:0005773	329	1.79713	1509	2.3552	1.31054	vacuole
GO:0019538	1073	5.86115	4797	7.48701	1.2774	protein metabolic process
GO:0005739	2688	14.6829	11733	18.3125	1.2472	mitochondrion
GO:0000166	2366	12.924	10155	15.8496	1.22637	nucleotide binding
GO:0009790	55	0.300432	234	0.36522	1.21565	embryo development
GO:0005198	418	2.28328	1746	2.7251	1.1935	structural molecule activity
GO:0030234	157	0.857595	648	1.01138	1.17932	enzyme regulator activity
GO:0003676	365	1.99377	1504	2.3474	1.17736	nucleic acid binding
GO:0009987	1778	9.71213	7311	11.4108	1.1749	cellular process
GO:0005215	1313	7.17212	5362	8.36884	1.16686	transporter activity
GO:0016787	2667	14.5682	10708	16.7127	1.1472	hydrolase activity
GO:0005737	1476	8.06249	5905	9.21634	1.14311	cytoplasm
GO:0004518	129	0.704648	494	0.77102	1.09419	nuclease activity
GO:0006810	1227	6.70235	4695	7.32781	1.09332	transport
GO:0005840	343	1.8736	1312	2.04773	1.09294	ribosome
GO:0009856	49	0.267657	186	0.290303	1.08461	pollination
GO:0005515	2967	16.2069	11099	17.323	1.06886	protein binding
GO:0005634	2268	12.3887	8365	13.0558	1.05385	nucleus
GO:0005768	15	0.0819359	55	0.0858423	1.04768	endosome
GO:0005654	34	0.185721	122	0.190414	1.02527	nucleoplasm
GO:0030528	441	2.40891	1575	2.45821	1.02046	GO:0030528
GO:0007049	126	0.688261	443	0.69142	1.00459	cell cycle
GO:0005783	964	5.26575	3354	5.23482	0.994127	endoplasmic reticulum
GO:0005635	85	0.464303	293	0.457305	0.984928	nuclear envelope
GO:0003677	1616	8.82722	5554	8.66851	0.98202	DNA binding
GO:0016049	125	0.682799	428	0.668009	0.978339	cell growth
GO:0009991	132	0.721036	450	0.702346	0.974079	response to extracellular stimulus
GO:0022904	23	0.125635	78	0.12174	0.968997	respiratory electron transport chain
GO:0005623	127	0.693724	430	0.67113	0.967432	cell
GO:0003824	2260	12.345	7598	11.8587	0.960609	catalytic activity
GO:0005886	2613	14.2732	8760	13.6723	0.9579	plasma membrane
GO:0008152	536	2.92784	1770	2.76256	0.943548	metabolic process
GO:0006950	3971	21.6912	12944	20.2026	0.931374	response to stress
GO:0016301	2195	11.9899	7141	11.1454	0.929566	kinase activity
GO:0007165	2130	11.6349	6880	10.7381	0.922921	signal transduction
GO:0006464	1807	9.87054	5731	8.94476	0.906208	protein modification process
GO:0009605	868	4.74136	2751	4.29367	0.905579	response to external stimulus
GO:0009607	1650	9.01295	5080	7.9287	0.879702	response to biotic stimulus
GO:0005488	801	4.37538	2445	3.81608	0.872172	binding
GO:0009628	1561	8.52679	4743	7.40273	0.868172	response to abiotic stimulus
GO:0016020	1835	10.0235	5547	8.65758	0.86373	membrane
GO:0019725	106	0.579013	314	0.490081	0.846407	cellular homeostasis
GO:0006629	577	3.1518	1687	2.63302	0.835401	lipid metabolic process
GO:0007275	524	2.86229	1519	2.37081	0.82829	multicellular organismal development
GO:0005730	355	1.93915	978	1.52643	0.787166	nucleolus
GO:0009058	1584	8.65243	4261	6.65043	0.768621	biosynthetic process
GO:0016740	1956	10.6844	5241	8.17999	0.765598	transferase activity
GO:0009908	229	1.25089	600	0.936461	0.748637	flower development
GO:0009719	2312	12.629	5775	9.01344	0.713707	response to endogenous stimulus
GO:0008289	202	1.1034	502	0.783506	0.710081	lipid binding
GO:0030154	332	1.81351	816	1.27359	0.702276	cell differentiation
GO:0004872	484	2.6438	1184	1.84795	0.698976	receptor activity
GO:0000003	185	1.01054	439	0.685177	0.678029	reproduction
GO:0009653	125	0.682799	295	0.460427	0.674323	anatomical structure morphogenesis
GO:0030246	502	2.74212	1181	1.84327	0.672205	carbohydrate binding
GO:0003700	1737	9.48817	3988	6.22434	0.656011	sequence-specific DNA binding transcription factor activity
GO:0009791	215	1.17441	480	0.749169	0.637909	post-embryonic development
GO:0005618	1327	7.24859	2875	4.48721	0.619046	cell wall
GO:0008150	208	1.13618	449	0.700785	0.616792	biological_process
GO:0008219	136	0.742885	291	0.454184	0.611378	cell death
GO:0009835	48	0.262195	97	0.151395	0.577412	ripening
GO:0003674	602	3.28836	983	1.53424	0.466566	molecular_function
GO:0019748	908	4.95985	1325	2.06802	0.416952	secondary metabolic process
GO:0005102	11	0.0600863	14	0.0218508	0.363656	receptor binding
GO:0005576	248	1.35467	289	0.451062	0.332967	extracellular region
GO:0019825	353	1.92822	295	0.460427	0.238783	oxygen binding
