# Supplementary material for: Transcriptome-scale homoeolog-specific transcript assemblies of bread wheat
Source: BMC Genomics. 2012 Sep 19;13:492. doi: 10.1186/1471-2164-13-492 (PMC3505470; doi:10.1186/1471-2164-13-492)
Supplement: Additional file 5 — Table S4. Contains similar statistics pertaining to the occurrence of Pfam domains. [file 1471-2164-13-492-S5.xls]

## Sheet: Sheet1
Supplementary Table 4: Ocurrance of Pfam domains in wheat compared to rice. The number of Pfam domains in wheat is shown in Column 4 (for comparison, rice numbers are in Column 2). Column 5 shows the relative number of wheat genes, normalized to the total number of genes that contain a Pfam domain (for rice, see Column 3). The ratio of these normalized values, i.e. the relative enrichment of Pfam…
Pfam domain	Number of domains in rice	% of rice genes	Number of domains in wheat	% of wheat genes	wheat relative to rice
RuBisCO_large	4	0.0114492	284	0.43144	37.6831
SWIM	12	0.0343475	313	0.475496	13.8437
FAR1	18	0.0515213	370	0.562088	10.9098
RVT_2	13	0.0372098	266	0.404096	10.8599
MULE	29	0.0830066	551	0.837055	10.0842
PIF1	13	0.0372098	128	0.194452	5.22582
Glucan_synthase	18	0.0515213	142	0.21572	4.18701
Chromo	11	0.0314852	85	0.129128	4.10123
rve	37	0.105905	260	0.394981	3.72958
Plant_tran	22	0.0629705	150	0.227873	3.61873
DDE_Tnp_1	13	0.0372098	88	0.133686	3.59275
PFK	26	0.0744197	148	0.224835	3.02118
MAP65_ASE1	21	0.0601082	118	0.17926	2.9823
Myosin_head	18	0.0515213	101	0.153435	2.97808
Gelsolin	16	0.0457967	87	0.132167	2.88594
PIP5K	21	0.0601082	113	0.171665	2.85593
Cation_ATPase_C	17	0.048659	87	0.132167	2.71618
OB_NTP_bind	17	0.048659	86	0.130647	2.68496
Motile_Sperm	29	0.0830066	145	0.220278	2.65374
Histone	57	0.163151	285	0.43296	2.65374
EMP70	20	0.0572459	95	0.14432	2.52105
Adaptin_N	19	0.0543836	88	0.133686	2.4582
Peptidase_M16_C	22	0.0629705	101	0.153435	2.43661
DUF221	19	0.0543836	86	0.130647	2.40233
ABC_membrane	56	0.160289	253	0.384347	2.39784
Rep_fac-A_C	21	0.0601082	94	0.142801	2.37573
Dimer_Tnp_hAT	41	0.117354	177	0.268891	2.29128
HSP70	45	0.128803	191	0.290159	2.25273
DUF632	24	0.0686951	100	0.151916	2.21145
Glyco_hydro_1	77	0.220397	309	0.469419	2.12988
Chloroa_b-bind	36	0.103043	142	0.21572	2.0935
ABC_tran	156	0.446518	608	0.923647	2.06856
SNF2_N	69	0.197498	265	0.402576	2.03838
Piwi	25	0.0715574	95	0.14432	2.01684
Kinesin	74	0.21181	279	0.423845	2.00106
O-FucT	51	0.145977	192	0.291678	1.99811
Cpn60_TCP1	48	0.13739	179	0.271929	1.97925
Aldedh	40	0.114492	147	0.223316	1.9505
UCH	71	0.203223	260	0.394981	1.94358
tRNA-synt_1	26	0.0744197	95	0.14432	1.93927
GTP_EFTU	49	0.140252	175	0.265852	1.89553
DUF869	80	0.228984	285	0.43296	1.89079
PCI	32	0.0915934	112	0.170146	1.85762
NAD_binding_4	26	0.0744197	91	0.138243	1.85762
Peptidase_M24	24	0.0686951	83	0.12609	1.8355
Amino_oxidase	36	0.103043	120	0.182299	1.76916
TBC	34	0.097318	112	0.170146	1.74835
Viral_helicase1	26	0.0744197	83	0.12609	1.69431
Rhodanese	30	0.0858688	95	0.14432	1.6807
HAD	82	0.234708	253	0.384347	1.63755
Hydrolase	104	0.297679	320	0.48613	1.63307
MtN3_slv	29	0.0830066	89	0.135205	1.62885
Cellulose_synt	45	0.128803	136	0.206605	1.60404
Aminotran_1_2	51	0.145977	153	0.232431	1.59224
WD40	329	0.941695	962	1.46143	1.55191
DUF827	144	0.41217	421	0.639565	1.5517
UQ_con	83	0.23757	241	0.366117	1.54109
Proteasome	34	0.097318	98	0.148877	1.5298
DUF248	53	0.151702	152	0.230912	1.52214
KH_1	50	0.143115	142	0.21572	1.50732
GTP_EFTU_D2	40	0.114492	113	0.171665	1.49936
Helicase_C	193	0.552423	537	0.815787	1.47674
Rad60-SLD	48	0.13739	132	0.200529	1.45956
PH	30	0.0858688	82	0.124571	1.45071
K_trans	55	0.157426	149	0.226354	1.43784
AMP-binding	80	0.228984	214	0.3251	1.41975
PAZ	35	0.10018	93	0.141282	1.41027
SET	58	0.166013	154	0.23395	1.40923
Alpha-amylase	34	0.097318	89	0.135205	1.38931
UBA	36	0.103043	94	0.142801	1.38584
PHD	90	0.257607	235	0.357002	1.38584
SMC_N	184	0.526662	475	0.721599	1.37014
HATPase_c	58	0.166013	147	0.223316	1.34517
ABC2_membrane	65	0.186049	162	0.246103	1.32279
Clat_adaptor_s	34	0.097318	84	0.127609	1.31126
Metallophos	82	0.234708	202	0.30687	1.30745
MMR_HSR1	38	0.108767	93	0.141282	1.29894
Hydrolase_3	48	0.13739	117	0.177741	1.2937
Exo_endo_phos	81	0.231846	194	0.294716	1.27117
AAA_2	56	0.160289	131	0.19901	1.24157
TPR_1	89	0.254744	205	0.311427	1.22251
PALP	40	0.114492	90	0.136724	1.19418
DEAD	148	0.42362	333	0.505879	1.19418
RCC1	46	0.131666	102	0.154954	1.17688
CRAL_TRIO	54	0.154564	119	0.18078	1.16961
MAD	59	0.168875	128	0.194452	1.15145
Glyco_transf_8	54	0.154564	117	0.177741	1.14995
E1-E2_ATPase	66	0.188911	143	0.217239	1.14995
PP2C	142	0.406446	307	0.466381	1.14746
LRR_4	352	1.00753	756	1.14848	1.1399
Mito_carr	96	0.27478	205	0.311427	1.13337
Glycos_transf_1	80	0.228984	169	0.256737	1.1212
Retrotrans_gag	48	0.13739	101	0.153435	1.11678
AAA	228	0.652603	478	0.726157	1.11271
ubiquitin	110	0.314852	230	0.349406	1.10975
MIP-T3	77	0.220397	160	0.243065	1.10285
Pro_isomerase	48	0.13739	99	0.150396	1.09467
Thioredoxin	101	0.289092	208	0.315985	1.09303
Trehalose_PPase	46	0.131666	94	0.142801	1.08457
FKBP_C	48	0.13739	98	0.148877	1.08361
Aldo_ket_red	57	0.163151	116	0.176222	1.08012
RVT_1	120	0.343475	240	0.364598	1.0615
CBS	64	0.183187	128	0.194452	1.0615
Ras	127	0.363511	248	0.376751	1.03642
Methyltransf_2	47	0.134528	91	0.138243	1.02762
TPR_2	44	0.125941	85	0.129128	1.02531
Galactosyl_T	47	0.134528	89	0.135205	1.00503
RRM_1	476	1.36245	894	1.35813	0.996825
Abhydrolase_5	54	0.154564	101	0.153435	0.992695
NB-ARC	630	1.80325	1153	1.75159	0.971353
Arf	117	0.334889	211	0.320542	0.95716
TPT	99	0.283367	175	0.265852	0.93819
Pyr_redox_2	86	0.246157	152	0.230912	0.938066
Pkinase	2124	6.07951	3707	5.63151	0.92631
NAF	55	0.157426	94	0.142801	0.907096
B3	129	0.369236	215	0.326619	0.88458
Arm	61	0.1746	101	0.153435	0.878779
C2	119	0.340613	194	0.294716	0.865253
AUX_IAA	105	0.300541	171	0.259776	0.864361
efhand	131	0.374961	212	0.322061	0.85892
Peptidase_S10	111	0.317715	176	0.267372	0.841546
Methyltransf_11	67	0.191774	105	0.159511	0.831769
DUF3615	72	0.206085	111	0.168626	0.818236
Pkinase_Tyr	2018	5.77611	3071	4.66533	0.807694
K-box	68	0.194636	103	0.156473	0.803927
Cyclin_N	63	0.180325	91	0.138243	0.766636
GST_C	102	0.291954	147	0.223316	0.764901
Cyclin_C	58	0.166013	83	0.12609	0.759518
ACT	66	0.188911	94	0.142801	0.755913
MFS_1	185	0.529525	263	0.399538	0.754522
Aa_trans	94	0.269056	133	0.202048	0.750952
Sugar_tr	199	0.569597	278	0.422326	0.741447
Peptidase_C1	84	0.240433	116	0.176222	0.732937
Abhydrolase_6	191	0.546698	261	0.3965	0.725263
KAP	63	0.180325	86	0.130647	0.724513
Miro	78	0.223259	105	0.159511	0.714468
FBD	116	0.332026	155	0.235469	0.709189
Ank_2	270	0.77282	358	0.543858	0.703732
zf-CCCH	83	0.23757	109	0.165588	0.697006
Kelch_1	72	0.206085	91	0.138243	0.670806
UAA	69	0.197498	86	0.130647	0.661512
DnaJ	153	0.437931	190	0.28864	0.659098
MatE	81	0.231846	100	0.151916	0.655244
Response_reg	69	0.197498	85	0.129128	0.65382
ADH_zinc_N	67	0.191774	82	0.124571	0.649572
EamA	136	0.389272	164	0.249142	0.640019
DUF231	71	0.203223	84	0.127609	0.627927
DUF390	79	0.226121	90	0.136724	0.604649
FBA_3	108	0.309128	121	0.183818	0.594634
Ank	153	0.437931	168	0.255218	0.582782
Transposase_24	94	0.269056	98	0.148877	0.553333
Malectin_like	86	0.246157	89	0.135205	0.549262
peroxidase	201	0.575321	205	0.311427	0.54131
Asp	159	0.455105	162	0.246103	0.540762
Actin	171	0.489452	173	0.262814	0.536955
GST_N	94	0.269056	94	0.142801	0.530748
GRAS	84	0.240433	84	0.127609	0.530748
zf-C3HC4	552	1.57999	535	0.812749	0.514402
Lipase_GDSL	182	0.520938	170	0.258257	0.495753
DUF1618	159	0.455105	147	0.223316	0.490691
Peptidase_S8	86	0.246157	79	0.120013	0.487547
LRR_1	256	0.732748	229	0.347887	0.47477
Peptidase_C48	195	0.558148	173	0.262814	0.470868
zf-rbx1	443	1.268	391	0.59399	0.468448
2OG-FeII_Oxy	178	0.509489	156	0.236988	0.46515
PMD	153	0.437931	132	0.200529	0.4579
Epimerase	267	0.764233	228	0.346368	0.453223
PPR	566	1.62006	473	0.718561	0.44354
LRRNT_2	187	0.535249	152	0.230912	0.43141
Myb_DNA-binding	341	0.976043	277	0.420806	0.431135
MATH	131	0.374961	106	0.161031	0.42946
U-box	94	0.269056	76	0.115456	0.429115
3Beta_HSD	118	0.337751	95	0.14432	0.427297
bZIP_1	136	0.389272	108	0.164069	0.421476
PTR2	138	0.394997	109	0.165588	0.419214
NmrA	104	0.297679	75	0.113937	0.382751
DUF1668	93	0.266193	67	0.101783	0.382367
RNase_H	101	0.289092	71	0.10786	0.3731
zf-Apc11	346	0.990354	239	0.363078	0.366615
p450	451	1.2909	311	0.472458	0.365992
PA	88	0.251882	59	0.0896302	0.355842
PPR_1	472	1.351	312	0.473977	0.350833
HMA	130	0.372098	85	0.129128	0.347027
Usp	85	0.243295	53	0.0805153	0.330937
BTB	218	0.62398	135	0.205086	0.328674
adh_short	165	0.472279	98	0.148877	0.315232
S_locus_glycop	117	0.334889	67	0.101783	0.303932
SRF-TF	105	0.300541	56	0.0850728	0.283065
Tryp_alpha_amyl	198	0.566734	105	0.159511	0.281457
HLH	223	0.638292	116	0.176222	0.276084
B_lectin	128	0.366374	66	0.100264	0.273667
F-box	724	2.0723	367	0.55753	0.269039
Glyco_hydro_17	116	0.332026	55	0.0835536	0.251648
DUF247	87	0.24902	41	0.0622854	0.250122
WRKY	126	0.360649	55	0.0835536	0.231676
DUF295	193	0.552423	80	0.121533	0.219999
F-box-like	579	1.65727	198	0.300793	0.181499
Inhibitor_I9	84	0.240433	28	0.0425364	0.176916
NAM	185	0.529525	60	0.0911494	0.172134
LEA_2	99	0.283367	31	0.0470939	0.166194
zf-C2H2	100	0.286229	31	0.0470939	0.164532
PMEI	81	0.231846	25	0.0379789	0.163811
Homeobox	95	0.271918	24	0.0364598	0.134084
UDPGT	265	0.758508	64	0.097226	0.128181
Transferase	177	0.506626	42	0.0638046	0.12594
Lectin_legB	108	0.309128	23	0.0349406	0.11303
Abhydrolase_3	88	0.251882	18	0.0273448	0.108562
AP2	202	0.578184	41	0.0622854	0.107726
DUF594	115	0.329164	20	0.0303831	0.092304
DUF834	146	0.417895	0	0	0
